# Supplementary material for: Learning Pelvic Anatomy and Pathology Through Drawing: An Interactive Session in the Obstetrics and Gynecology Clerkship
Source: MedEdPORTAL. 2023 Dec 5;19:11363. doi: 10.15766/mep_2374-8265.11363 (PMC10696139; doi:10.15766/mep_2374-8265.11363)
Supplement: Supplementary file 1 — Anatomy Presentation.pptxAnatomy Teacher Instructions.docxAnatomy Teaching Questions.docxAnatomy Teaching Questions with Answers.docxAnatomy Online Assessment.docxAnatomy Survey.docx [file mep_2374-8265.11363-s001.zip]

Archive with 7 entries (7 files):
- _Educational Summary Report_11363.pdf
- A. Anatomy Presentation.pptx
- B. Anatomy Teacher Instructions.docx
- C. Anatomy Teaching Questions.docx
- D. Anatomy Teaching Questions with Answers.docx
- E. Anatomy Online Assessment.docx
- F. Anatomy Survey.docx
